# Supplementary material for: Dissemination and Comparison of Genetic Determinants of mcr-Mediated Colistin Resistance in Enterobacteriaceae via Retailed Raw Meat Products
Source: Front Microbiol. 2019 Dec 12;10:2824. doi: 10.3389/fmicb.2019.02824 (PMC6920100; doi:10.3389/fmicb.2019.02824)
Supplement: Supplementary file 1 [file Table_1.xlsx]

## Sheet: Supplementary table 1
Supplementary table: Origin and characteristics of tested Enterobacteriaceae isolates carrying the mcr-1 gene
Source	Origin	Year of isolation	Producers ID	Sample ID	Strain ID	Species	MLST	mcr gene	MIC of colistin	Resistance genes evaluated by ResFinder for									Conjugation*				Estimated size of mcr-carrying plasmids	Results of PlasmidFinder**	ENA (sample accession number)
										Aminoclycoside	Beta-lactam	Fluoroquinolone	Fosfomycin	Macrolide	Phenicol	Sulphonamide	Tetracycline	Trimethoprim	SUL	AMP	TET	COL
turkey meat	PL	2017	A	170	170_17_A2	E. coli	ST7973	mcr-1.1	4 mg/L	aac(3)-IIa, aadA1, aadA2, aph(6)-Id, aph(3'')-Ib	blaCTX-M-1, blaTEM-1C	-	-	mdf(A)	cmlA1, catA1	sul1, sul2, sul3	tet(A)	dfrA1						IncHI2, IncHI2A, IncFIB(AP001918), IncFII(pRSB107), IncQ1, Col(MG828), Col156	ERS3886892
					170_17_A4	E. coli	ST93	mcr-1.1	8 mg/L	aadA1, aph(6)-Id, aph(3'')-Ib, aph(3')-Ia	blaTEM-1A	-	-	mdf(A)	catA1	sul1, sul2	tet(A)	dfrA1						IncHI2, IncHI2A, IncQ1, Col156, Col(BS512), p0111	ERS3886893
					170_17_B1	E. coli	ST10	mcr-1.1	8 mg/L	aadA1, aph(6)-Id, aph(3'')-Ib	blaTEM-1D	-	-	mdf(A)	-	sul1, sul2	tet(A)	dfrA1						IncHI2, IncHI2A, IncFII(29), p0111	ERS3886894
					170_17_D1	E. coli	ST7973	mcr-1.1	4 mg/L	aadA1, aadA2, aac(3)-IIa, aph(6)-Id, aph(3'')-Ib	blaCTX-M-1, blaTEM-1C	-	-	mdf(A)	cmlA1, catA1	sul1, sul2, sul3	tet(A)	dfrA1					IncHI2 (~280kb)	IncHI2, IncHI2A, IncFIB(AP001918), IncFII(pRSB107), IncQ1, Col156	ERS3886895
					170_17_E2	E. coli	ST10	mcr-1.1	8 mg/L	aadA1, aph(6)-Id, aph(3'')-Ib	blaTEM-1B	-	-	mdf(A)	-	sul1, sul2	tet(A)	dfrA1						IncHI2, IncHI2A, IncFII(29), ColpVC, p0111	ERS3886896
turkey meat	PL	2017	A	718	718_17_B1	E. coli	ST162	mcr-1.1	4 mg/L	aadA1, aph(6)-Id, aph(3'')-Ib	blaCTX-M-1	-	-	mdf(A)	catA1	sul1, sul2	tet(A)	dfrA1					IncHI2 (~250kb)	IncHI2, IncHI2A, IncI2, IncI1, IncFIB(AP001918), IncFII, IncQ1	ERS3886897
					718_17_C1	E. coli	ST162	mcr-1.1	4 mg/L	aadA1, aph(6)-Id, aph(3'')-Ib, aac(3)-IIa	blaTEM-1A, blaCTX-M-1	-	-	mdf(A)	catA1	sul1, sul2	tet(A)	dfrA1					IncHI2 (~250kb)	IncHI2, IncHI2A, IncI1, IncFIB(AP001918), IncFII(pSE11), IncQ1	ERS3886898
turkey meat	PL	2017	A	915	915_17_B2	E. coli	ST93	mcr-1.1	4 mg/L	aac(3)-IId, aadA1, aph(3'')-Ib, aph(6)-Id, aadA2b	blaTEM-1B	-	-	mph(B), mdf(A)	-	sul1, sul2	tet(A)	dfrA1, dfrA12					IncHI2 (~250kb)	IncHI2, IncHI2A, IncI1, IncFIB(AP001918), IncFIA, IncFIC(FII), IncQ1, Col440II, p0111	ERS3886899
					915_17_C1	E. coli	ST224	mcr-1.1	4 mg/L	aadA2, aph(3')-Ia, aadA24	blaTEM-1B	-	-	mdf(A), inu(G)	cmlA1	sul3	tet(A)	-					IncHI2 (~250kb)	IncHI2, IncHI2A, IncX4, IncFIB(AP001918), IncFIC(FII)	ERS3886900
					915_17_D2	E. coli	ST1589	mcr-1.1	8 mg/L	aac(3)-VIa, aadA1, aph(3'')-Ib, aph(6)-Id	blaTEM-1B	-	-	mdf(A)	-	sul1, sul2	tet(A)	-						IncHI2, IncQ1, ColpVC, p0111	ERS3886901
					915_17_E1	E. coli	ST1140	mcr-1.1	4 mg/L	aph(3'')-Ib, aph(6)-Id, aadA1, aac(3)-VIa	blaTEM-1B	-	-	mdf(A)	catA1	sul1, sul2	tet(A)	dfrA1					IncHI2 (~250kb)	IncHI2, IncHI2A, IncX1	ERS3886902
turkey meat	PL	2017	A	1085	1085_17_C1	E. coli	ST756	mcr-1.1	8 mg/L	aac(3)-IIa, aadA1, aph(6)-Id, aph(3'')-Ib	blaTEM-1A	-	-	mdf(A)	catA1	sul1, sul2	tet(A)	dfrA1					IncHI2 (~250kb)	IncHI2, IncHI2A, IncQ1	ERS3886903
turkey meat	PL	2017	B	1139	1139_17_A1	E. coli	ST10	mcr-1.1	8 mg/L	aadA2, aph(3')-Ia, aadA1	blaTEM-1A	-	-	mdf(A)	cmlA1	sul3	tet(A)	dfrA1					IncX4 (~35kb)	IncX4, IncFIB(AP001918), IncFII	ERS3886904
					1139_17_B1	E. coli	ST1385	mcr-1.1	8 mg/L	-	blaTEM-1B	qnrS1	-	mdf(A)	-	-	-	-						IncX4, IncX1, IncFIB(AP001918), IncFII, Col440I	ERS3886905
					1139_17_D1	E. coli	ST1167	mcr-1.1	4 mg/L	aac(3)-IIa, aadA1, aadA2, aph(6)-Id, aph(3'')-Ib, aph(3')-Ia	blaTEM-1A	qnrB19	-	mdf(A)	cmlA1, catA1	sul1, sul2, sul3	tet(A)	dfrA1					IncHI2 (~260kb)	IncHI2, IncHI2A, IncFIB(AP001918), IncFIC(FII), IncFIA, IncQ1, Col(MG828)	ERS3886906
turkey meat	PL	2017	A	2024	2024_17_A1	E. coli	ST744	mcr-1.1	4 mg/L	-	blaTEM-1B	-	-	mdf(A)	-	-	tet(B)	-						IncX4, IncFIB(K), IncFIA(HI1)	ERS3886907
					2024_17_A3	E. coli	ST410	mcr-1.1	4 mg/L	aac(3)-IIa	blaTEM-1B	aac(6')Ib-cr	-	mdf(A)	-	-	tet(A)	-						IncX4, IncFIB(AP001918), IncFIA, IncFII, Col156, p0111	ERS3886908
					2024_17_B1	E. coli	ST93	mcr-1.1	4 mg/L	-	blaTEM-1B	-	-	mdf(A)	-	-	tet(A)	-						IncX4, IncFIB(AP001918), IncFII(pHN7A8), IncFIC(FII)	ERS3886909
					2024_17_B3	E. coli	ST746	mcr-1.1	8 mg/L	aph(3')-Ia	blaTEM-1B	-	-	mdf(A)	-	-	tet(A)	-						IncX4, p0111	ERS3886910
					2024_17_C1	E. coli	ST744	mcr-1.1	4 mg/L	aadA2, aac(3)-IId, aadA1	blaTEM-1B	-	-	mdf(A), mef(B)	cmlA1	sul3	tet(A), tet(B)	dfrA12						IncX4, IncFII, IncFIB(K), IncFIA(HI1), Col156	ERS3886911
					2024_17_D2	E. coli	ST93	mcr-1.1	4 mg/L	-	blaTEM-1B	-	-	mdf(A)	-	-	tet(A)	-						IncX4, IncFIB(AP001918), IncFII(pHN7A8), IncFIC(FII), ColpVC, Col156	ERS3886912
					2024_17_E1	E. coli	ST744	mcr-1.1	4 mg/L	-	blaTEM-1B	-	-	mdf(A)	-	-	tet(B)	-						IncX4, IncFIB(K), IncFIA(HI1), IncB/O/K/Z, Col(BS512), ColpVC, Col156	ERS3886913
					2024_17_E3	E. coli	ST410	mcr-1.1	4 mg/L	aac(3)-IIa	blaTEM-1B	-	-	mdf(A)	-	-	-	-						IncX4, IncFIB(AP001918), IncFIA, IncFII, ColpVC, p0111	ERS3886914
turkey meat	CZ	2017	C	1287	1287_17_E1	E. coli	ST1196	mcr-1.1	4 mg/L	aadA1, aph(3'')-Ib, aph(6)-Id, aph(3')-Ia	blaTEM-1B	qnrS1	-	mdf(A)	cml	sul2, sul3	tet(A), tet(B)	drfA15						IncX4, IncI1, IncFIB(AP001918), IncFIB(pLF82), IncFII(pCoo), ColpVC, p0111	ERS3886915
turkey meat	CZ	2017	C	1413	1413_17_E1	E. coli	ST354	mcr-1.1	4 mg/L	aadA1, aadA2	blaTEM-1B	qnrB19	-	mdf(A)	cmlA1	sul3	tet(A)	-					IncX4 (~35kb)	IncX4, IncI1, IncFIB(AP001918), IncFII(pRSB107), ColpVC, Col(MG828)	ERS3886916
turkey meat	CZ	2017	C	2096	2096_17_A1	E. coli	ST58	mcr-1.1	4 mg/L	-	blaSHV-12	qnrS1	-	mdf(A)	-	-	-	-						IncX4, IncX3, IncI1, IncFIB(AP001918), IncFIC(FII), IncFII, ColpVC, p0111	ERS3886917
					2096_17_A2	K. pneumoniae	ST147	mcr-1.1	8 mg/L	aadA1	blaSHV-67	oqxA, oqxB	fosA	-	-	sul1	tet(D)	dfrA1						IncX4, IncFIB(pKPHS1), IncFII(K), IncFIB(K)	ERS3886918
					2096_17_A4	E. coli	ST1081	mcr-1.1	4 mg/L	aadA1	blaTEM-1B	qnrS1, qnrB19	-	mdf(A)	cmlA1	sul2, sul3	tet(A)	dfrA15						IncX4, IncI1, IncFIB(AP001918), IncFII(pCoo), ColpVC, p0111	ERS3886919
					2096_17_B1	E. coli	ST69	mcr-1.1	4 mg/L	aph(6)-Id, aph(3'')Ib, aadA5, aac(3)-IId, aph(3')-Ia	blaTEM-1B	-	-	mph(A), mdf(A)	catA1	sul1, sul2	tet(B)	dfrA17						IncX4, IncFIB(AP001918), IncFIA, IncQ1, ColpVC	ERS3886920
					2096_17_B2	K. pneumoniae	ST659	mcr-1.1	64 mg/L	aadA1	blaSHV-1, blaTEM-1B	oqxA, oqxB, qnrS1	fosA	-	-	sul1	tet(D)	-						IncX4, IncFIB(K), IncFII(K)	ERS3886921
					2096_17_C1	E. coli	ST5956	mcr-1.1	4 mg/L	aadA2	-	-	-	inuF, mdf(A)	-	-	-	-						IncX4, IncI1, IncFIB(AP001918), IncFII, IncN	ERS3886922
					2096_17_D1	K. pneumoniae	ST659	mcr-1.1	32 mg/L	aadA1	blaTEM-1B, blaSHV-74	oqxA, oqxB, qnrS1	fosA	-	-	sul1	tet(D)	-						IncX4, IncFII(K), IncFIB(K), ColpVC	ERS3886923
					2096_17_E1	E. coli	ST453	mcr-1.1	8 mg/L	aph(3')-Ia, aadA1	blaTEM-176	qnrS1	-	mdf(A)	-	sul1	tet(A)	dfrA1						IncX4, IncX1, IncFIB(AP001918), IncFIC(FII), ColpVC, ColRNAI	ERS3886924
turkey meat	DE	2017	D	1138	1138_17_A1	E. coli	ST162	mcr-1.1	4 mg/L	aadA1	blaTEM-1B	-	-	mdf(A)	cmlA1	sul3	tet(A)	dfrA15					IncX4 (~45kb)	IncX4, IncI2, IncFIB(AP001918), IncFII(pCoo), IncY, Col(BS512)	ERS3886925
					1138_17_D1	E. coli	ST744	mcr-1.1	8 mg/L	aadA5, aph(3')-Ia, aph(3'')-Ib, aph(6)-Id	blaTEM-1B	-	-	mph(A), mdf(A)	-	sul1, sul2	tet(A), tet(B)	drfA17						IncX4, IncI1, IncFIB(AP001918), IncFIC(FII), IncQ1, Col156, Col(MG828), p0111	ERS3886926
turkey meat	DE	2017	D	1253	1253_17_A2	E. coli	ST10	mcr-1.1	8 mg/L	aadA5, aadA17, aph(3'')-Ib, aac(6')Ib-cr, aph(6)-Id	blaCTX-M-15, blaOXA-1, blaTEM-1B	aac(6')Ib-cr	-	Inu(F), mdf(A)	catB3	sul2	tet(B)	drfA17					IncX4 (~35kb)	IncX4, IncI1, IncFIB(AP001918), IncFIC(FII), IncQ1, Col156, Col(BS512)	ERS3886927
					1253_17_B2	E. coli	ST10	mcr-1.1	4 mg/L	aac(6')-Ib-cr	blaCTX-M-15, blaOXA-1	aac(6')Ib-cr, qnrB19	-	mdf(A)	catB3	-	tet(B)	-						IncX4, IncFII, Col(BS512), Col156	ERS3886928
turkey meat	DE	2018	D	227	227_18_A1	E. coli	ST31	mcr-1.1	8 mg/L	aadA1, aph(6)-Id, aph(3'')-Ib, aac(3)-IId	blaTEM-1B	-	-	mdf(A)	-	sul1, sul2	tet(A)	dfrA1						IncX4, IncFIB(AP001918), IncFII, IncQ1, Col(BS512)	ERS3886929
					227_18_B3	E. coli	ST31	mcr-1.1	4 mg/L	aadA1, aph(6)-Id, aac(3)-IId, aph(3'')-Ib	blaTEM-1B	-	-	mdf(A)	-	sul1, sul2	tet(A)	dfrA1						IncX4, IncFIB(AP001918), IncFII, IncQ1, ColpVC, Col156	ERS3886930
					227_18_C4	E. coli	ST58	mcr-1.1	8 mg/L	-	blaTEM-1B	qnrS1	-	mdf(A)	-	-	tet(A)	-						IncX4, IncFIB(AP001918), IncFII(pCoo), ColpVC, Col156	ERS3886931
					227_18_D1	E. coli	ST58	mcr-1.1	4 mg/L	-	blaTEM-1B	qnrS1	-	mdf(A)	-	-	tet(A)	-						IncX4, IncFIB(AP001918), IncFII(pCoo), ColpVC	ERS3886932
					227_18_E1	E. coli	ST31	mcr-1.1	4 mg/L	aac(3)-IId, aph(3'')-Ib, aadA1, aph(6)-Id	blaTEM-1B	-	-	mdf(A)	-	sul1, sul2	tet(A)	dfrA1						IncX4, IncI1, IncFIB(AP001918), IncFII, IncQ1, ColpVC, Col828	ERS3886933
turkey liver	BR	2017	E	1449	1449_17_B1	E. coli	ST86	mcr-1.1	4 mg/L	aadA2, aadA1	blaTEM-1B	-	-	mdf(A)	cmlA1	sul3	tet(A)	drfA12					IncX4 (~115kb)	IncX4, IncX1, IncFIA, IncFII	ERS3886934
					1449_17_B2	E. coli	ST156	mcr-1.1	4 mg/L	aph(3'')-Ib, aph(6)-Id, aac(6')-Ib3	blaTEM-1B	aac(6')Ib-cr	-	mdf(A)	catA1, catB3	sul1, sul2	tet(B)	dfrA1, dfrA14					IncX4 (~35kb)	IncX4, IncX1, IncFIB(AP001918), IncFII, IncFIA, IncY, Col(MG828)	ERS3886935
					1449_17_C1	E. coli	ST1079	mcr-1.1	4 mg/L	aph(3'')-Ib, aph(6)-Id, aph(3')-Ia	blaTEM-1B	-	-	mdf(A)	cmlA1	sul2, sul3	tet(A), tet(B)	-					IncX4 (~35kb)	IncX4, IncX1, IncHI2, IncHI2A, IncI1, IncFIC(FII), IncY, ColpVC	ERS3886936
					1449_17_D1	E. coli	ST7233	mcr-1.1	4 mg/L	-	-	qnrB19	-	mdf(A)	-	-	-	-					IncX4 (~35kb)	IncX4, IncFIB(AP001918), IncFII(pRSB107)	ERS3886937
					1449_17_E2	E. coli	ST354	mcr-1.1	4 mg/L	aad2, aadA1, aph(3')-Ia	-	-	-	mdf(A)	cmlA1	sul2, sul3	tet(A)	drfA12						IncX4, IncX1, IncFIB(AP001918), IncFII(pCoo), p0111	ERS3886938
turkey liver	BR	2017	E	1525	1525_17_B1	K. pneumoniae	ST147	mcr-1.1	8 mg/L	aac(3)-IV, aph(4)-Ia, aph(6)-Id, aph(3'')-Ib	blaTEM-1A, blaSHV-67	oqxA, oqxB	fosA	-	floR	sul2	tet(A)	dfrA8					IncX4 (~35kb)	IncX4, IncFIB(K), Col(BS512)	ERS3886939
					1525_17_C1	K. pneumoniae	ST3128	mcr-1.1	8 mg/L	aadA1, aadA2, aph(3')-Ia	blaTEM-1B, blaSHV-2	oqxA, oqxB	fosA	mph(A)	-	sul1	tet(A)	drfA12						IncX4, IncFIB(K), IncFIB(pKPHS1), IncFII(K), IncR	ERS3886940
					1525_17_C2	K. pneumoniae	ST11	mcr-1.1	8 mg/L	aadA2, aph(3')-Ia	blaSHV-2	oqxA, oqxB, qnrB2	fosA	mph(A)	-	sul1	tet(D)	drfA12, drfA25					IncX4 (~35kb)	IncX4, IncFIB(K), IncFII(K), IncR	ERS3886941
					1525_17_C3	E. coli	ST156	mcr-1.1	4 mg/L	aph(3'')-Ib, aph(6)-Id, aac(6')-Ib3	blaTEM-1B	aac(6')Ib-cr	-	mdf(A)	catA1, catB3	sul1, sul2	tet(B)	dfrA1, dfrA14					IncX4 (~35kb)	IncX4, IncFIB(AP001918), IncFII, IncFIA, IncY	ERS3886942
					1525_17_D1	E. coli	ST349	mcr-1.1	4 mg/L	aph(6)-Id, aph(3')-Ia, aph(3'')-Ib	-	qnrB19	-	mdf(A)	-	sul2	tet(B)	-					IncX4 (~35kb)	IncX4	ERS3886943
					1525_17_D3	E. coli	ST7233	mcr-1.1	4 mg/L	-	-	qnrB19	-	mdf(A)	-	-	-	-					IncX4 (~35kb)	IncX4, IncFIB(AP001918), IncFII(pRSB107), Col156	ERS3886944
					1525_17_E1	E. coli	ST744	mcr-1.1	4 mg/L	aadA5, aph(3')-Ia	-	-	-	mdf(A)	catA1	sul1, sul2	tet(B)	drfA17					IncX4 (~35kb)	IncX4, IncX1, IncFIB(AP001918), IncFIC(FII), IncFIA	ERS3886945
turkey liver	BR	2017	E	1608	1608_17_A5	E. coli	ST1463	mcr-1.1	4 mg/L	-	blaTEM-1B	qnrS1	-	mdf(A)	-	-	-	-					IncX4 (~35kb)	IncX4, IncX1, IncFIB(AP001918), IncFII	ERS3886946
turkey liver	BR	2017	E	2093	2093_17_A2	E. coli	ST2179	mcr-1.1	8 mg/L	aadA1	blaTEM-1C	-	-	mdf(A)	-	sul1	tet(A)	dfrA1						IncX4, IncX1, IncI1, IncFIB(AP001918), IncFIC(FII)	ERS3886947
					2093_17_B1	E. coli	ST1582	mcr-1.1	4 mg/L	-	-	qnrB19	-	mdf(A)	-	-	tet(A)	-						IncX4, IncFIB(AP001918), IncFII, ColpVC	ERS3886948
rabbit meat	CHN	2017	F	1448	1448_17_D1	E. coli	ST1589	mcr-1.1	4 mg/L	aac(3)-IV, aadA1, aadA2, aph(3')-Ia, aph(4)-Ia	blaCTX-M-14	oqxA, oqxB	fosA3	mdf(A)	cmlA1, floR	sul1, sul2, sul3	tet(A)	dfrA12					IncI2 (~55kb)	IncI2, IncHI2, IncHI2A, IncX4, IncFIB(AP001918), IncFII	ERS3886949
rabbit meat	CHN	2017	F	1884	1884_17_A3	E. coli	ST707	mcr-1.1	4 mg/L	aac(3)-IId, aac(3)-IV, aph(3'')-Ib, aph(3')-IIa, aph(4)-Ia, aph(6)-Ic, aph(6)-Id, rmtB	blaTEM-1B	-	-	mdf(A)	-	sul2	tet(A), tet(G)	drfA17					IncI2 (~60kb)	IncI2, IncHI2, IncHI2A, IncFIB(AP001918), IncQ1, IncN	ERS3886950
					1884_17_B3	E. coli	ST1196	mcr-1.1	4 mg/L	aac(3)-IId, aadA2, aph(3')-Ia	blaTEM-1B	oqxA, oqxB	-	mph(A), mdf(A)	-	-	-	drfA12					IncI2 (~60kb)	IncI2, IncFIB(AP001918), IncFII	ERS3886951
					1884_17_C3	C. braakii	-	mcr-1.1	4 mg/L	-	blaCMY-82	qnrB72	-	-	-	-	-	-					IncI2 (~60kb)	IncI2, RepA	ERS3886952
*Conjugation with recipient E. coli J53 K12, TCs obtained on medium with one of the following antibiotics: SUL, sulphonamide; AMP, ampicilin; TET, tetracycline; COL, colistin
	TCs obtained
	TCs not obtained
	selection of TC or the conjugation experiment not performed
**Plasmids carrying the mcr-1 gene are in bold.
